# Supplementary material for: Serum Interleukin-10 as a Potential Biomarker for Deep Remission and Histologic Activity in Ulcerative Colitis
Source: Biomedicines. 2026 Apr 16;14(4):908. doi: 10.3390/biomedicines14040908 (PMC13113510; doi:10.3390/biomedicines14040908)
Supplement: Supplementary file 1 [file biomedicines-14-00908-s001.zip]

Archive with 1 entries (1 files):
- biomedicines-4206652-supplementary.pdf
